# Supplementary material for: Mass Spectrometry Imaging of Lipids in the Scent Glands of Muskrat (Ondatra zibethicus) in Different Reproductive Statuses
Source: Cells. 2022 Jul 18;11(14):2228. doi: 10.3390/cells11142228 (PMC9322022; doi:10.3390/cells11142228)
Supplement: Supplementary file 1 [file cells-11-02228-s001.zip]

Archive with 1 entries (1 files):
- cells-1719485-supplementary.pdf
